# Supplementary material for: Regioselective Synthesis of NO-Donor (4-Nitro-1,2,3-triazolyl)furoxans via Eliminative Azide–Olefin Cycloaddition
Source: Molecules. 2023 Oct 7;28(19):6969. doi: 10.3390/molecules28196969 (PMC10574565; doi:10.3390/molecules28196969)
Supplement: Supplementary file 1 [file molecules-28-06969-s001.zip]

Archive with 1 entries (1 files):
- molecules-2617205-supplementary.pdf
